# Supplementary material for: Lactobacillus crispatus BC1 Biosurfactant Counteracts the Infectivity of Chlamydia trachomatis Elementary Bodies
Source: Microorganisms. 2021 Apr 30;9(5):975. doi: 10.3390/microorganisms9050975 (PMC8147163; doi:10.3390/microorganisms9050975)
Supplement: Supplementary file 1 [file microorganisms-09-00975-s001.zip]

Archive with 1 entries (1 files):
- microorganisms-1164783-supplementary.pdf
